# Supplementary material for: Isokinetic force-power profile of the shoulder joint in males participating in CrossFit training and competing at different levels
Source: PeerJ. 2021 Sep 17;9:e11643. doi: 10.7717/peerj.11643 (PMC8451436; doi:10.7717/peerj.11643)
Supplement: Supplemental Information 1 — Each data point describes the isokinetic profile of the shoulder muscles for each of the participants in the study [file peerj-09-11643-s001.xlsx]

## Sheet: Peack-Body Mass(%) 
	Rotation								Diagonal
	ext				Int				ext				Int
	D	D	ND	ND	D	D	ND	ND	D	D	ND	ND	D	D	ND	ND
	300	180	300	180	300	180	300	180	300	180	300	180	300	180	300	180
H1	41.4	39.7	36.6	36.2	77.2	72.2	59.3	70.5	110	126.5	80.9	90.4	153.1	171.5	118	136.7
H2	43.8	40.1	43.1	38.4	68.1	55.4	79.5	58.7	63.3	55.4	87.8	94.5	101.4	100.1	51.9	56.4
H3	42.7	46.3	39.5	47.2	78.9	80.7	92.5	77.5	74.3	86.7	81.4	91.3	109.2	122.4	113.7	119.8
H4	48.7	50.7	52.5	48.4	89.1	93.1	63.1	72.3	84.8	60.3	80.1	60.9	164.8	123.2	120.4	123.5
H5	38.7	40.7	38.9	39.5	63.3	70.6	68	66.8	102.8	64.2	66.3	82.2	131.4	118.5	121.3	129.2
H6	45.7	42.5	45.3	37.3	80.8	79.7	71	69.8	43.6	37.6	40.5	44.5	88.9	89.5	92.8	88.1
H7	45.2	45.8	40.9	39.1	67	64.1	74.9	78.5	85	108	85.9	82.7	125.9	116.5	109.4	108.4
H8	40.3	37.4	39.1	34.1	48.3	52.3	55.9	52.7	45.4	45.7	50.9	59.5	64.8	72.8	70.2	93
H9	49.3	54.8	50.6	57.2	90.6	110.1	111	100.9	57.5	77.2	50.6	59	111.3	127	103.9	120.5
I1	43.6	50.1	35.8	42	49.5	44.1	42.1	47.6	45.4	45.7	46.1	51.3	43.7	39.5	44	56
I2	44.8	44.2	45.4	40	58.7	58.8	62.2	58.9	105.9	115.9	57.4	63.6	60.5	62.7	95.5	114.3
I3	36	37.6	37.5	37.6	45.4	51.8	32.8	52.4	44.3	51.8	49.2	46.1	61.1	72.7	63.5	73.1
I4	42.9	37.5	42.3	40	58.7	60	47.8	60.7	47.7	42.6	52.6	43.7	56.1	92.5	55.3	64.3
I5	41.1	41.4	44.7	42.1	51.6	54.8	54	49.9	70.1	64.9	93.6	52	111.9	116.7	94.6	102.1
I6	38.6	37.2	33.6	31.7	55	53.6	59.2	66.2	58	48	62.3	44.8	90.1	106.6	94.5	93.7
I7	43.8	64.3	46.1	62.3	45.3	62.3	35.3	69.7	43.8	64.3	36.1	62.3	45.3	62.3	35.3	69.7
L1	29.6	28.9	32.9	26.5	46.3	43.8	51.6	49.2	51.5	61.2	67.4	75.5	85.2	98.2	96.2	97.5
L2	39.1	40	41.2	38.2	73.1	52.3	58.4	50.6	36.5	44.3	69.8	63.2	61.1	74.7	109.7	81.7
L3	42.2	41.4	43.7	50	66.3	62.9	61	72.9	81	56	79.4	61.1	102.5	99.2	85.5	101.1
L4	56.2	57.5	52.2	57.3	72.7	77.2	84.8	81.2	61.5	69.7	60	72	108.8	123.9	108.2	113.8
L5	48.6	34.4	44.2	38.7	52.4	44.2	56.4	67.9	50.5	46	47.5	43.5	71.7	78.4	89.2	89.2
L6	36.2	28.9	36.6	26.5	52.5	43.8	50.8	49.2	67.9	61.2	63.2	75.5	77.3	98.2	61.2	97.5

## Sheet: Sheet
category	Age	Height	Weight
H1	26	1.69	80
H2	23	1.83	93
H3	26	1.82	94
H4	24	1.81	88
H5	23	1.72	73
H6	26	1.73	81
H7	23	1.68	69
H8	24	1.64	93
H9	25	1.73	90
I1	22	1.8	99
I2	29	1.72	67
I3	24	1.7	81
I4	22	1.74	77
I5	22	1.69	73
I6	18	1.74	76
I7	27	1.72	78
L1	23	1.67	72
L2	25	1.83	89
L3	24	1.69	65
L4	21	1.74	66
L5	31	1.63	96
L6	22	1.76	82

## Sheet: Power(w)
	Rotation								DIAGONAL
	ext				Int				ext				Int
	D	D	ND	ND	D	D	ND	ND	D	D	ND	ND	D	D	ND	ND
	300	180	300	180	300	180	300	180	300	180	300	180	300	180	300	180
H1	53.9	34.2	60.6	46.3	159.9	79.9	114.2	90.5	159.2	137.6	130.8	114.3	312.4	245.8	275	219.7
H2	78.4	65.1	88.6	64.4	115.2	82.2	125.6	92.7	108.1	95.3	201.6	164.5	175.8	161.4	117.1	96.7
H3	87.6	71.9	92.4	76.3	161.9	145	169.4	137.8	201	142.5	187.6	127.7	333.6	197.3	347.3	234.3
H4	87.6	69.9	83.2	65.2	159.3	125	106.2	96.3	77.4	65.8	91.4	79.8	147.2	152.7	229.9	166.6
H5	75.6	60	68.8	57.6	127.1	98.5	138.4	96.2	73.2	72.7	88.2	75.6	205.5	184.6	178.9	170.1
H6	94.4	67.9	72.6	60.5	148.2	128.3	139.4	116.3	72.1	51.7	44.1	56.3	189.4	153.2	196.9	149.2
H7	64.8	57.4	55.9	46	99	81.9	119.2	87.7	85.7	74	82.5	69.6	176.2	141.4	152	144.1
H8	54.5	53.8	68.7	57	107.1	83.8	118	95.8	69.6	69.5	94.8	85.4	148.5	118.7	159.6	172.8
H9	117.9	87.7	80	81.1	223.2	201.7	207.9	171.5	104.6	74.6	103.6	89.6	236.5	209.2	237.5	211.1
I1	103.2	90.5	65.7	65.3	93.6	74.2	85.3	81	69.2	67.1	64.2	67.5	66	61.3	75.2	87.5
I2	60.5	52.2	57.5	42.7	66.2	62.5	67.6	52.9	168.3	132.8	70.6	64.1	77.3	70.3	141	96.3
I3	61.3	54.5	60.7	51.5	74.8	75.7	66.6	76.8	47.4	72.7	72.7	66.6	114.9	115.9	103.4	101.6
I4	61.3	51.3	66.7	56.2	115.5	91.5	88.1	82	46.5	50.4	40.6	43	80.5	87.3	88	71.7
I5	67	55	67.9	54.8	88.7	68.1	77.8	72.4	108.1	74.1	85.4	70.4	246.6	163.5	199.1	159
I6	57.3	49.1	44.3	37.8	79.6	79.4	80.9	74.9	65.8	57.1	71.6	56.1	175	136.8	173.1	130.6
I7	72.2	123	54.6	105.9	60.4	96.3	45.6	80.6	72.2	123	54.6	105.9	60.4	96.3	45.6	80.6
L1	28.7	29.8	24.8	26.3	32.7	31.9	47.5	48.5	86.8	78.5	84.3	73.4	134.1	127	134.2	134.9
L2	67.9	63.9	63.8	53	75.4	80.8	60.7	69.1	60.8	56.4	66.1	67.4	106.5	105	103.7	119.1
L3	55.9	48.4	67.5	58.8	82.2	74.5	82.1	86.5	28.2	37.5	56.9	40.9	131.5	110	135.7	124.5
L4	84.1	56.5	84.5	69.9	102.6	97.8	111.4	100.5	68.9	65.4	82.6	77.6	130.6	123	172.4	137.2
L5	72	48.1	78.3	60.8	86.4	50.3	110.5	97.7	55.8	47.8	85	68.5	145.7	117.2	181.8	139.8
L6	73.3	29.8	72.2	26.3	122	31.9	110.3	48.5	126.6	178.5	114.4	173.4	167.1	127	136.5	134.9

## Sheet: Ext-Int Peack torque ratio(%)
	Rotation					DIAGONAL
	ext/int					ext/int
	D	D	ND	ND		D	D	ND	ND
	300	180	300	180		300	180	300	180
H1	53.6	54.9	61.6	51.3		71.8	73.8	68.5	61.1
H2	64.3	72.4	54.2	65.4		62.5	55.3	169.1	167.5
H3	54.1	57.4	42.7	60.8		68	70.9	71.5	76.5
H4	56.6	54.5	83.2	66.9		51.5	49	66.6	49.3
H5	61.2	57.6	57.1	59		78.2	54.2	54.7	63.8
H6	56.5	53.4	63.8	53.4		49.1	42.1	43.6	50.5
H7	67.5	71.5	54.6	46.8		67.5	92.6	78.5	76.3
H8	83.6	71.6	69.9	64.8		70.1	62.8	72.5	55.4
H9	54.4	49.7	45.6	56.7		51.6	60.8	48.7	48.9
I1	87.4	113.6	86	88.2		106.3	115.7	104.7	91.6
I2	76.4	75.1	73	67.9		175.1	185	62.2	55.4
I3	79.4	72.6	114.4	71.8		72.6	71.3	77.4	63.1
I4	73.1	62.6	88.5	65.9		85	46.1	96.3	68
I5	79.6	75.6	82.8	84.3		62.7	55.5	99	50.9
I6	70.1	69.5	56.7	56.5		64.4	45	66	47.8
I7	68.1	72.8	58	50.7		68.1	72.8	58	50.7
L1	64	66	63.8	53.8		83.9	62.3	70	77.4
L2	53.5	76.6	70.4	75.5		64.6	59.4	63.6	77.4
L3	63.6	65.8	71.6	68.6		79	56.5	92.9	60.4
L4	77.3	74.6	61.5	70.5		56.6	56.2	55.5	63.3
L5	92.9	77.8	78.4	57		69.8	58.7	53	48.8
L6	68.9	66	70	53.8		87.8	62.3	103.2	77.4
